# Supplementary material for: Demography-dependent variability in the human tumor mycobiome
Source: Microbiol Spectr. 2026 Mar 26;14(5):e02310-25. doi: 10.1128/spectrum.02310-25 (PMC13141833; doi:10.1128/spectrum.02310-25)
Supplement: Table S1 — Cohort characteristics of different cancer types. The top five most common values of Histological Type and Tissue Source Label are presented for each cancer type. [file spectrum.02310-25-s0002.csv]

gender	TCGA-BLCA	TCGA-BRCA	TCGA-COAD	TCGA-KICH	TCGA-KIRC	TCGA-KIRP	TCGA-LIHC	TCGA-LUAD	TCGA-LUSC	TCGA-PAAD	TCGA-READ	TCGA-STAD	TCGA-THCA
FEMALE	100 (26.81%)	900 (99.01%)	111 (46.25%)	26 (40.62%)	318 (34.72%)	62 (26.84%)	92 (34.07%)	243 (55.35%)	102 (27.72%)	69 (44.81%)	33 (43.42%)	206 (36.85%)	298 (73.95%)
MALE	273 (73.19%)	9 (0.99%)	129 (53.75%)	38 (59.38%)	598 (65.28%)	169 (73.16%)	178 (65.93%)	196 (44.65%)	266 (72.28%)	85 (55.19%)	43 (56.58%)	353 (63.15%)	105 (26.05%)
age_at_diagnosis_group	TCGA-BLCA	TCGA-BRCA	TCGA-COAD	TCGA-KICH	TCGA-KIRC	TCGA-KIRP	TCGA-LIHC	TCGA-LUAD	TCGA-LUSC	TCGA-PAAD	TCGA-READ	TCGA-STAD	TCGA-THCA
0-10	0 (0.0%)	0 (0.0%)	0 (0.0%)	0 (0.0%)	0 (0.0%)	0 (0.0%)	0 (0.0%)	0 (0.0%)	0 (0.0%)	0 (0.0%)	0 (0.0%)	0 (0.0%)	0 (0.0%)
10-20	0 (0.0%)	0 (0.0%)	0 (0.0%)	1 (1.56%)	0 (0.0%)	0 (0.0%)	2 (0.74%)	0 (0.0%)	0 (0.0%)	0 (0.0%)	0 (0.0%)	0 (0.0%)	11 (2.73%)
20-30	0 (0.0%)	9 (0.99%)	0 (0.0%)	3 (4.69%)	4 (0.44%)	2 (0.87%)	8 (2.96%)	0 (0.0%)	0 (0.0%)	0 (0.0%)	0 (0.0%)	0 (0.0%)	44 (10.92%)
30-40	2 (0.54%)	57 (6.27%)	9 (3.75%)	6 (9.38%)	25 (2.73%)	10 (4.33%)	13 (4.81%)	2 (0.46%)	0 (0.0%)	1 (0.65%)	3 (3.95%)	6 (1.07%)	94 (23.33%)
40-50	17 (4.56%)	184 (20.24%)	29 (12.08%)	20 (31.25%)	156 (17.03%)	22 (9.52%)	29 (10.74%)	26 (5.92%)	15 (4.08%)	15 (9.74%)	12 (15.79%)	40 (7.16%)	74 (18.36%)
50-60	59 (15.82%)	240 (26.4%)	41 (17.08%)	15 (23.44%)	232 (25.33%)	58 (25.11%)	70 (25.93%)	94 (21.41%)	59 (16.03%)	27 (17.53%)	19 (25.0%)	130 (23.26%)	88 (21.84%)
60-70	118 (31.64%)	233 (25.63%)	66 (27.5%)	12 (18.75%)	259 (28.28%)	76 (32.9%)	88 (32.59%)	144 (32.8%)	130 (35.33%)	53 (34.42%)	15 (19.74%)	174 (31.13%)	54 (13.4%)
70-80	121 (32.44%)	134 (14.74%)	62 (25.83%)	6 (9.38%)	197 (21.51%)	46 (19.91%)	51 (18.89%)	144 (32.8%)	142 (38.59%)	45 (29.22%)	26 (34.21%)	178 (31.84%)	28 (6.95%)
80-90	53 (14.21%)	44 (4.84%)	30 (12.5%)	1 (1.56%)	39 (4.26%)	17 (7.36%)	9 (3.33%)	29 (6.61%)	22 (5.98%)	13 (8.44%)	0 (0.0%)	24 (4.29%)	10 (2.48%)
90-100	3 (0.8%)	8 (0.88%)	3 (1.25%)	0 (0.0%)	4 (0.44%)	0 (0.0%)	0 (0.0%)	0 (0.0%)	0 (0.0%)	0 (0.0%)	1 (1.32%)	7 (1.25%)	0 (0.0%)
No age group	0 (0.0%)	0 (0.0%)	0 (0.0%)	0 (0.0%)	0 (0.0%)	0 (0.0%)	0 (0.0%)	0 (0.0%)	0 (0.0%)	0 (0.0%)	0 (0.0%)	0 (0.0%)	0 (0.0%)
race	TCGA-BLCA	TCGA-BRCA	TCGA-COAD	TCGA-KICH	TCGA-KIRC	TCGA-KIRP	TCGA-LIHC	TCGA-LUAD	TCGA-LUSC	TCGA-PAAD	TCGA-READ	TCGA-STAD	TCGA-THCA
AMERICAN INDIAN OR ALASKA NATIVE	0 (0.0%)	1 (0.11%)	1 (0.42%)	0 (0.0%)	0 (0.0%)	2 (0.87%)	1 (0.37%)	1 (0.23%)	0 (0.0%)	0 (0.0%)	0 (0.0%)	0 (0.0%)	1 (0.25%)
ASIAN	42 (11.26%)	59 (6.49%)	11 (4.58%)	2 (3.12%)	15 (1.64%)	4 (1.73%)	116 (42.96%)	8 (1.82%)	8 (2.17%)	10 (6.49%)	1 (1.32%)	159 (28.44%)	51 (12.66%)
BLACK OR AFRICAN AMERICAN	22 (5.9%)	167 (18.37%)	49 (20.42%)	4 (6.25%)	62 (6.77%)	51 (22.08%)	13 (4.81%)	47 (10.71%)	28 (7.61%)	6 (3.9%)	5 (6.58%)	16 (2.86%)	23 (5.71%)
NATIVE HAWAIIAN OR OTHER PACIFIC ISLANDER	0 (0.0%)	0 (0.0%)	0 (0.0%)	0 (0.0%)	0 (0.0%)	0 (0.0%)	0 (0.0%)	0 (0.0%)	0 (0.0%)	0 (0.0%)	0 (0.0%)	1 (0.18%)	0 (0.0%)
WHITE	309 (82.84%)	682 (75.03%)	179 (74.58%)	58 (90.62%)	839 (91.59%)	174 (75.32%)	140 (51.85%)	383 (87.24%)	332 (90.22%)	138 (89.61%)	70 (92.11%)	383 (68.52%)	328 (81.39%)
stage_numbered	TCGA-BLCA	TCGA-BRCA	TCGA-COAD	TCGA-KICH	TCGA-KIRC	TCGA-KIRP	TCGA-LIHC	TCGA-LUAD	TCGA-LUSC	TCGA-PAAD	TCGA-READ	TCGA-STAD	TCGA-THCA
1	0 (0.0%)	163 (17.93%)	39 (16.25%)	21 (32.81%)	453 (49.45%)	147 (63.64%)	122 (45.19%)	244 (55.58%)	184 (50.0%)	15 (9.74%)	9 (11.84%)	73 (13.06%)	229 (56.82%)
2	120 (32.17%)	518 (56.99%)	94 (39.17%)	23 (35.94%)	92 (10.04%)	23 (9.96%)	70 (25.93%)	106 (24.15%)	125 (33.97%)	132 (85.71%)	23 (30.26%)	202 (36.14%)	36 (8.93%)
3	126 (33.78%)	214 (23.54%)	74 (30.83%)	14 (21.88%)	221 (24.13%)	47 (20.35%)	73 (27.04%)	68 (15.49%)	55 (14.95%)	3 (1.95%)	32 (42.11%)	257 (45.97%)	97 (24.07%)
4	127 (34.05%)	14 (1.54%)	33 (13.75%)	6 (9.38%)	150 (16.38%)	14 (6.06%)	5 (1.85%)	21 (4.78%)	4 (1.09%)	4 (2.6%)	12 (15.79%)	27 (4.83%)	41 (10.17%)
BMI_Group	TCGA-BLCA	TCGA-BRCA	TCGA-COAD	TCGA-KICH	TCGA-KIRC	TCGA-KIRP	TCGA-LIHC	TCGA-LUAD	TCGA-LUSC	TCGA-PAAD	TCGA-READ	TCGA-STAD	TCGA-THCA
<18.5	8 (2.14%)	0 (0.0%)	1 (0.42%)	0 (0.0%)	0 (0.0%)	3 (1.3%)	15 (5.56%)	0 (0.0%)	0 (0.0%)	0 (0.0%)	0 (0.0%)	0 (0.0%)	0 (0.0%)
18.5-25	118 (31.64%)	0 (0.0%)	11 (4.58%)	0 (0.0%)	0 (0.0%)	18 (7.79%)	100 (37.04%)	0 (0.0%)	0 (0.0%)	0 (0.0%)	0 (0.0%)	0 (0.0%)	0 (0.0%)
25-30	108 (28.95%)	0 (0.0%)	15 (6.25%)	0 (0.0%)	0 (0.0%)	44 (19.05%)	58 (21.48%)	0 (0.0%)	0 (0.0%)	0 (0.0%)	2 (2.63%)	0 (0.0%)	0 (0.0%)
30-35	46 (12.33%)	0 (0.0%)	5 (2.08%)	0 (0.0%)	0 (0.0%)	18 (7.79%)	27 (10.0%)	0 (0.0%)	0 (0.0%)	0 (0.0%)	0 (0.0%)	0 (0.0%)	0 (0.0%)
35-40	20 (5.36%)	0 (0.0%)	5 (2.08%)	0 (0.0%)	0 (0.0%)	10 (4.33%)	12 (4.44%)	0 (0.0%)	0 (0.0%)	0 (0.0%)	0 (0.0%)	0 (0.0%)	0 (0.0%)
40+	8 (2.14%)	0 (0.0%)	2 (0.83%)	0 (0.0%)	0 (0.0%)	7 (3.03%)	7 (2.59%)	0 (0.0%)	0 (0.0%)	0 (0.0%)	1 (1.32%)	0 (0.0%)	0 (0.0%)
No BMI Group	65 (17.43%)	909 (100.0%)	201 (83.75%)	64 (100.0%)	916 (100.0%)	131 (56.71%)	51 (18.89%)	439 (100.0%)	368 (100.0%)	154 (100.0%)	73 (96.05%)	559 (100.0%)	403 (100.0%)
data_submitting_center_label	TCGA-BLCA	TCGA-BRCA	TCGA-COAD	TCGA-KICH	TCGA-KIRC	TCGA-KIRP	TCGA-LIHC	TCGA-LUAD	TCGA-LUSC	TCGA-PAAD	TCGA-READ	TCGA-STAD	TCGA-THCA
Canada's Michael Smith Genome Sciences Centre	0 (0.0%)	0 (0.0%)	0 (0.0%)	0 (0.0%)	0 (0.0%)	0 (0.0%)	0 (0.0%)	0 (0.0%)	0 (0.0%)	0 (0.0%)	0 (0.0%)	559 (100.0%)	0 (0.0%)
University of North Carolina	373 (100.0%)	909 (100.0%)	240 (100.0%)	64 (100.0%)	916 (100.0%)	231 (100.0%)	270 (100.0%)	439 (100.0%)	368 (100.0%)	154 (100.0%)	76 (100.0%)	0 (0.0%)	403 (100.0%)
histological_diagnosis_label	TCGA-BLCA	TCGA-BRCA	TCGA-COAD	TCGA-KICH	TCGA-KIRC	TCGA-KIRP	TCGA-LIHC	TCGA-LUAD	TCGA-LUSC	TCGA-PAAD	TCGA-READ	TCGA-STAD	TCGA-THCA
1st	Muscle invasive urothelial carcinoma (pT2 or above) (373, 100.0%)	Infiltrating Ductal Carcinoma (653, 71.84%)	Colon Adenocarcinoma (204, 85.0%)	Kidney Chromophobe (64, 100.0%)	Kidney Clear Cell Renal Carcinoma (916, 100.0%)	Kidney Papillary Renal Cell Carcinoma (231, 100.0%)	Hepatocellular Carcinoma (261, 96.67%)	Lung Adenocarcinoma- Not Otherwise Specified (NOS) (284, 64.69%)	Lung Squamous Cell Carcinoma- Not Otherwise Specified (NOS) (350, 95.11%)	Pancreas-Adenocarcinoma Ductal Type (129, 83.77%)	Rectal Adenocarcinoma (71, 93.42%)	Stomach Adenocarcinoma Not Otherwise Specified (NOS) (229, 40.97%)	Thyroid Papillary Carcinoma - Classical/usual (306, 75.93%)
2nd		Infiltrating Lobular Carcinoma (168, 18.48%)	Colon Mucinous Adenocarcinoma (36, 15.0%)				Hepatocholangiocarcinoma (Mixed) (7, 2.59%)	Lung Adenocarcinoma Mixed Subtype (71, 16.17%)	Lung Basaloid Squamous Cell Carcinoma (13, 3.53%)	Pancreas-Adenocarcinoma-Other Subtype (21, 13.64%)	Rectal Mucinous Adenocarcinoma (5, 6.58%)	Stomach Adenocarcinoma Diffuse Type (106, 18.96%)	Thyroid Papillary Carcinoma - Follicular (>= 99% follicular patterned) (56, 13.9%)
3rd		Other specify (40, 4.4%)					Fibrolamellar Carcinoma (2, 0.74%)	Lung Papillary Adenocarcinoma (22, 5.01%)	Lung Papillary Squamous Cell Carcinoma (4, 1.09%)	Pancreas-Colloid (mucinous non-cystic) Carcinoma (4, 2.6%)		Stomach Intestinal Adenocarcinoma Tubular Type (99, 17.71%)	Thyroid Papillary Carcinoma - Tall Cell (>= 50% tall cell features) (34, 8.44%)
4th		Mixed Histology (please specify) (20, 2.2%)						Lung Acinar Adenocarcinoma (19, 4.33%)	Lung Small Cell Squamous Cell Carcinoma (1, 0.27%)			Stomach Intestinal Adenocarcinoma Not Otherwise Specified (NOS) (71, 12.7%)	Other specify (7, 1.74%)
5th		Mucinous Carcinoma (16, 1.76%)						Lung Bronchioloalveolar Carcinoma Nonmucinous (19, 4.33%)				Stomach Intestinal Adenocarcinoma Mucinous Type (28, 5.01%)
tissue_source_site_label	TCGA-BLCA	TCGA-BRCA	TCGA-COAD	TCGA-KICH	TCGA-KIRC	TCGA-KIRP	TCGA-LIHC	TCGA-LUAD	TCGA-LUSC	TCGA-PAAD	TCGA-READ	TCGA-STAD	TCGA-THCA
1st	Memorial Sloan Kettering (52, 13.94%)	University of Pittsburgh (136, 14.96%)	Christiana Healthcare (33, 13.75%)	MSKCC (24, 37.5%)	MSKCC (266, 29.04%)	MSKCC (33, 14.29%)	Mayo Clinic - Rochester (107, 39.63%)	International Genomics Consortium (88, 20.05%)	Asterand (49, 13.32%)	Alberta Health Services (35, 22.73%)	Greater Poland Cancer Center (17, 22.37%)	Asterand (222, 39.71%)	Memorial Sloan Kettering (81, 20.1%)
2nd	BLN - University Of Chicago (48, 12.87%)	Walter Reed (98, 10.78%)	MSKCC (32, 13.33%)	Harvard (18, 28.12%)	University of Pittsburgh (198, 21.62%)	International Genomics Consortium (27, 11.69%)	ILSbio (29, 10.74%)	Christiana Healthcare (45, 10.25%)	International Genomics Consortium (36, 9.78%)	International Genomics Consortium (29, 18.83%)	MSKCC (12, 15.79%)	Greater Poland Cancer Center (70, 12.52%)	MD Anderson (76, 18.86%)
3rd	University of Southern California (45, 12.06%)	Roswell Park (82, 9.02%)	Greater Poland Cancer Center (30, 12.5%)	MD Anderson Cancer Center (14, 21.88%)	MD Anderson Cancer Center (132, 14.41%)	Moffitt Cancer Center (19, 8.23%)	Alberta Health Services (27, 10.0%)	Asterand (33, 7.52%)	Mayo Clinic - Rochester (30, 8.15%)	Asterand (17, 11.04%)	Asterand (12, 15.79%)	National Cancer Center Korea (61, 10.91%)	Johns Hopkins (58, 14.39%)
4th	University of Sheffield (28, 7.51%)	Greater Poland Cancer Center (74, 8.14%)	Roswell Park (27, 11.25%)	NCI Urologic Oncology Branch (8, 12.5%)	International Genomics Consortium (74, 8.08%)	University of California San Francisco (16, 6.93%)	Asterand (13, 4.81%)	University of Pittsburgh (30, 6.83%)	Roswell Park (22, 5.98%)	Moffitt Cancer Center (12, 7.79%)	Christiana Healthcare (10, 13.16%)	ILSbio (56, 10.02%)	University of Pittsburgh (46, 11.41%)
5th	University of Pittsburgh (21, 5.63%)	Mayo (62, 6.82%)	University of Michigan (21, 8.75%)		Harvard (65, 7.1%)	Roswell Park (13, 5.63%)	UNC (12, 4.44%)	Johns Hopkins (29, 6.61%)	Christiana Healthcare (22, 5.98%)	Mayo Clinic (10, 6.49%)	University of Michigan (7, 9.21%)	Barretos Cancer Hospital (50, 8.94%)	International Genomics Consortium (22, 5.46%)
