# Supplementary material for: Demography-dependent variability in the human tumor mycobiome
Source: Microbiol Spectr. 2026 Mar 26;14(5):e02310-25. doi: 10.1128/spectrum.02310-25 (PMC13141833; doi:10.1128/spectrum.02310-25)
Supplement: Table S3 — The number of fungal species that were identified as statistically significant across all 14 combinations of normalization and batch correction per each comparison. [file spectrum.02310-25-s0004.xlsx]

## Sheet: גיליון1
Cancer Type	Asian vs. European	African vs. European	African vs. European	Male vs. Female	Age > 70	BMI > 30
COAD	-	5	-	0	0	-
LIHC	1	-	-	0	1	1
LUAD	-	2	-	0	0	-
LUSC	-	2	-	0	0	-
STAD	9	-	-	1	0	-
THCA	0	0	1	0	0	-
PAAD	-	-	-	0	0	-
BRCA	0	0	0	-	1	-
KIRP	-	0	-	0	0	0
BLCA	0	0	0	0	0	0
READ	-	-	-	-	0	-
KIRC	-	0	-	0	-	-
KICH	-	-	-	0	-	-
